# Supplementary material for: Solid-to-solid polymorphic phase transitions in two isostructural Bi(III) complexes with 1-phenylethyl-N-ethylthiosemicarbazide and halogens
Source: Sci Rep. 2023 Jul 17;13:11487. doi: 10.1038/s41598-023-38561-4 (PMC10352232; doi:10.1038/s41598-023-38561-4)
Supplement: Supplementary file 1 — Supplementary Information. [file 41598_2023_38561_MOESM1_ESM.zip]

Archive with 2 entries (2 files):
- Supplementary materials.docx
- __MACOSX/._Supplementary materials.docx
